# Supplementary material for: Investigation of the Quality of the 12 Most-Used Antibiotics Available in Retail Private Pharmacies in Rwanda
Source: Antibiotics (Basel). 2022 Mar 2;11(3):329. doi: 10.3390/antibiotics11030329 (PMC8944805; doi:10.3390/antibiotics11030329)
Supplement: Supplementary file 1 [file antibiotics-11-00329-s001.zip]

Archive with 1 entries (1 files):
- antibiotics-1548775-supplementary.pdf
